# Supplementary material for: Medium-to-Long-Term Immunogenicity of BNT162b2 mRNA COVID-19 Vaccine: A Retrospective Cohort Study
Source: Vaccines (Basel). 2022 Mar 10;10(3):417. doi: 10.3390/vaccines10030417 (PMC8949567; doi:10.3390/vaccines10030417)
Supplement: Supplementary file 1 [file vaccines-10-00417-s001.zip]

Archive with 1 entries (1 files):
- vaccines-1605542-supplementary.pdf
